# Supplementary material for: Rational Development and Characterization of a Ubiquitin Variant with Selectivity for Ubiquitin C-Terminal Hydrolase L3
Source: Biomolecules. 2022 Jan 1;12(1):62. doi: 10.3390/biom12010062 (PMC8773573; doi:10.3390/biom12010062)
Supplement: Supplementary file 1 [file biomolecules-12-00062-s001.zip]

Archive with 1 entries (1 files):
- biomolecules-1491685-supplementary.pdf
